# Supplementary material for: Halogen-Free Flame Retardant Polypropylene Fibers with Modified Intumescent Flame Retardant: Preparation, Characterization, Properties and Mode of Action
Source: Polymers (Basel). 2021 Jul 31;13(15):2553. doi: 10.3390/polym13152553 (PMC8347993; doi:10.3390/polym13152553)
Supplement: Supplementary file 1 [file polymers-13-02553-s001.zip]

Archive with 1 entries (1 files):
- polymers-1299876-supplementary.pdf
